# Supplementary material for: Food Safety Practices and Stunting among School-Age Children—An Observational Study Finding from an Urban Slum of Bangladesh
Source: Int J Environ Res Public Health. 2022 Jun 30;19(13):8044. doi: 10.3390/ijerph19138044 (PMC9265275; doi:10.3390/ijerph19138044)
Supplement: Supplementary file 1 [file ijerph-19-08044-s001.zip]

Archive with 1 entries (1 files):
- ijerph-1753857-Supplementary File S1.pdf
